# Supplementary material for: MASQC: Next Generation Sequencing Assists Third Generation Sequencing for Quality Control in N6-Methyladenine DNA Identification
Source: Front Genet. 2020 Mar 24;11:269. doi: 10.3389/fgene.2020.00269 (PMC7109398; doi:10.3389/fgene.2020.00269)
Supplement: Supplementary file 2 [file Table_4.xlsx]

## Sheet: threshold
Three tests' thresholds for each species
	Repeat 1	Repeat 2	Repeat 3
C.elegans	2.93101	2.9579	2.95534
C.reinhardtii	4.52522	4.56846	4.48387
E.coli	4.32289	4.23853	4.38815
S.aureus	4.66571	4.70262	4.62512
B.subtilis	4.42889	4.39176	4.37988
E.faecalis	4.11608	4.1597	4.12133
S.enterica	4.27114	4.25449	4.27564
L.monocytogenes	4.13877	4.17068	4.08643
