# Supplementary material for: MASQC: Next Generation Sequencing Assists Third Generation Sequencing for Quality Control in N6-Methyladenine DNA Identification
Source: Front Genet. 2020 Mar 24;11:269. doi: 10.3389/fgene.2020.00269 (PMC7109398; doi:10.3389/fgene.2020.00269)
Supplement: Supplementary file 3 [file Table_5.xlsx]

## Sheet: single_motif
The proportion of 6mA containing motif in all 6mA
Species	motif	pacbio	pacbio+threshold	pacbio+MeDIP	pacbio+threshold+MeDIP
C.elegans	AGAA	0.01682	0.0288066	0.0186734	0.0233463
C.elegans	GAGG	0.0185406	0.0246914	0.0295951	0.0350195
C.elegans	AGAA	0.01682	0.0288066	0.0186734	0.0233463
C.elegans	GAGG	0.0185406	0.0246914	0.0295951	0.0350195
C.elegans	AGAA	0.01682	0.0288066	0.0186734	0.0233463
C.elegans	GAGG	0.0185406	0.0246914	0.0295951	0.0350195
C.reinhardtii	GATC	0.0191213	0.0449516	0.0192278	0.0373436
C.reinhardtii	CATG	0.0983494	0.226237	0.130326	0.251419
C.reinhardtii	GATC	0.0191213	0.0449516	0.0192278	0.0373436
C.reinhardtii	CATG	0.0983494	0.226237	0.130326	0.251419
C.reinhardtii	GATC	0.0191213	0.0449516	0.0192278	0.0373436
C.reinhardtii	CATG	0.0983494	0.226237	0.130326	0.251419
E.coli	GATC	0.731403	0.908614	0.984747	0.994024
E.coli	AAGANNNNNCTC	0.00387778	0.00369923	0.00193452	0.00115868
E.coli	GAGNNNNNTCTT	0.00410258	0.00369923	0.0014881	0.00079278
E.coli	GATC	0.731403	0.908614	0.984747	0.994024
E.coli	AAGANNNNNCTC	0.00387778	0.00369923	0.00193452	0.00115868
E.coli	GAGNNNNNTCTT	0.00410258	0.00369923	0.0014881	0.00079278
E.coli	GATC	0.731403	0.908614	0.984747	0.994024
E.coli	AAGANNNNNCTC	0.00387778	0.00369923	0.00193452	0.00115868
E.coli	GAGNNNNNTCTT	0.00410258	0.00369923	0.0014881	0.00079278
S.aureus	TCTANNNNNNTTAA	0.0326269	0.215251	0.288927	0.337149
S.aureus	TTAANNNNNNTAGA	0.0319072	0.210384	0.276817	0.323621
S.aureus	GAAGNNNNNNTTRG	0.0183926	0.106544	0.166955	0.17794
S.aureus	CYAANNNNNNCTTC	0.017433	0.102758	0.136678	0.14256
S.aureus	GATCGVNY	0.00631747	0.00432666	0.00692042	0.00104058
S.aureus	TCTANNNNNNTTAA	0.0326269	0.215251	0.288927	0.337149
S.aureus	TTAANNNNNNTAGA	0.0319072	0.210384	0.276817	0.323621
S.aureus	GAAGNNNNNNTTRG	0.0183926	0.106544	0.166955	0.17794
S.aureus	CYAANNNNNNCTTC	0.017433	0.102758	0.136678	0.14256
S.aureus	GATCGVNY	0.00631747	0.00432666	0.00692042	0.00104058
S.aureus	TCTANNNNNNTTAA	0.0326269	0.215251	0.288927	0.337149
S.aureus	TTAANNNNNNTAGA	0.0319072	0.210384	0.276817	0.323621
S.aureus	GAAGNNNNNNTTRG	0.0183926	0.106544	0.166955	0.17794
S.aureus	CYAANNNNNNCTTC	0.017433	0.102758	0.136678	0.14256
S.aureus	GATCGVNY	0.00631747	0.00432666	0.00692042	0.00104058
B.subtilis	ACAYNNNNNNNTGNG	0.0424252	0.307556	0.482509	0.528402
B.subtilis	CNCANNNNNNNRTGT	0.0434005	0.31464	0.448733	0.491413
B.subtilis	ACAYNNNNNNNTGNG	0.0424252	0.307556	0.482509	0.528402
B.subtilis	CNCANNNNNNNRTGT	0.0434005	0.31464	0.448733	0.491413
B.subtilis	ACAYNNNNNNNTGNG	0.0424252	0.307556	0.482509	0.528402
B.subtilis	CNCANNNNNNNRTGT	0.0434005	0.31464	0.448733	0.491413
E.faecalis	CAAYNNNNNNTTYG	0.0438556	0.191797	0.317099	0.375658
E.faecalis	CRAANNNNNNRTTG	0.0422314	0.185633	0.28216	0.333553
E.faecalis	CTKVAG	0.157352	0.348269	0.374272	0.281579
E.faecalis	CTCCAG	0.0151261	0.0367473	0.026469	0.0217105
E.faecalis	CAAYNNNNNNTTYG	0.0438556	0.191797	0.317099	0.375658
E.faecalis	CRAANNNNNNRTTG	0.0422314	0.185633	0.28216	0.333553
E.faecalis	CTKVAG	0.157352	0.348269	0.374272	0.281579
E.faecalis	CTCCAG	0.0151261	0.0367473	0.026469	0.0217105
E.faecalis	CAAYNNNNNNTTYG	0.0438556	0.191797	0.317099	0.375658
E.faecalis	CRAANNNNNNRTTG	0.0422314	0.185633	0.28216	0.333553
E.faecalis	CTKVAG	0.157352	0.348269	0.374272	0.281579
E.faecalis	CTCCAG	0.0151261	0.0367473	0.026469	0.0217105
S.enterica	GATC	0.494938	0.891543	0.534517	0.902772
S.enterica	CAGAG	0.0736071	0.0760088	0.0975985	0.0932563
S.enterica	BATGCATV	0.00469385	0.0058834	0.00205254	0.00288887
S.enterica	GATC	0.494938	0.891543	0.534517	0.902772
S.enterica	CAGAG	0.0736071	0.0760088	0.0975985	0.0932563
S.enterica	BATGCATV	0.00469385	0.0058834	0.00205254	0.00288887
S.enterica	GATC	0.494938	0.891543	0.534517	0.902772
S.enterica	CAGAG	0.0736071	0.0760088	0.0975985	0.0932563
S.enterica	BATGCATV	0.00469385	0.0058834	0.00205254	0.00288887
L.monocytogenes	GCANNNNNNNTGC	0.0589552	0.542038	0.796034	0.975133
L.monocytogenes	ANARAGTANYR	0.000203528	0	0	0
L.monocytogenes	GCANNNNNNNTGC	0.0589552	0.542038	0.796034	0.975133
L.monocytogenes	ANARAGTANYR	0.000203528	0	0	0
L.monocytogenes	GCANNNNNNNTGC	0.0589552	0.542038	0.796034	0.975133
L.monocytogenes	ANARAGTANYR	0.000203528	0	0	0
