# Supplementary material for: MASQC: Next Generation Sequencing Assists Third Generation Sequencing for Quality Control in N6-Methyladenine DNA Identification
Source: Front Genet. 2020 Mar 24;11:269. doi: 10.3389/fgene.2020.00269 (PMC7109398; doi:10.3389/fgene.2020.00269)
Supplement: Supplementary file 4 [file Table_6.xlsx]

## Sheet: decrease
The proportion of non-motifs before and after filtering
	three tests before			three tests after
	Repeat 1	Repeat 2	Repeat 3	Repeat 1	Repeat 2	Repeat 3
C.elegans	0.964639	0.964639	0.964639	0.513115	0.513115	0.513115
C.reinhardtii	0.882529	0.882529	0.882529	0.505401	0.505401	0.505401
E.coli	0.260617	0.260617	0.260617	0.00595718	0.00595718	0.00595718
S.aureus	0.893323	0.893323	0.893323	0.0114354	0.0114354	0.0114354
B.subtilis	0.914174	0.914174	0.914174	0.00463264	0.00463264	0.00463264
E.faecalis	0.741434	0.741434	0.741434	0	0	0
S.enterica	0.426761	0.426761	0.426761	0.225094	0.225094	0.225094
L.monocytogenes	0.940841	0.940841	0.940841	0.00976934	0.00976934	0.00976934
